# Supplementary material for: Loss of E-Cadherin Staining Continuity in the Trophoblastic Basal Membrane Correlates with Increased Resistance in Uterine Arteries and Proteinuria in Patients with Pregnancy-Induced Hypertension
Source: J Clin Med. 2022 Jan 27;11(3):668. doi: 10.3390/jcm11030668 (PMC8836559; doi:10.3390/jcm11030668)
Supplement: Supplementary file 1 [file jcm-11-00668-s001.zip]

Archive with 1 entries (1 files):
- supplementary_figures.pdf
